# Supplementary material for: Barriers and Facilitators of Implementing a Healthy Lifestyle Intervention at Workplaces in South Africa
Source: Int J Environ Res Public Health. 2024 Mar 23;21(4):389. doi: 10.3390/ijerph21040389 (PMC11050208; doi:10.3390/ijerph21040389)
Supplement: Supplementary file 1 [file ijerph-21-00389-s001.zip]

Archive with 1 entries (1 files):
- ijerph-2860382-supplementary.pdf
